# Supplementary material for: Mitigating Mucoadhesion of β–Cyclodextrins via PEGylation: Insights from 19F Diffusion NMR Analysis
Source: Int J Mol Sci. 2025 Dec 2;26(23):11690. doi: 10.3390/ijms262311690 (PMC12692281; doi:10.3390/ijms262311690)
Supplement: Supplementary file 1 [file ijms-26-11690-s001.zip]

Archive with 1 entries (1 files):
- ijms-3950698-supplementary.pdf
